# Supplementary material for: ASC specks as a single-molecule fluid biomarker of inflammation in neurodegenerative diseases
Source: Nat Commun. 2024 Nov 11;15:9690. doi: 10.1038/s41467-024-53547-0 (PMC11555386; doi:10.1038/s41467-024-53547-0)
Supplement: Supplementary file 4 — Source data [file 41467_2024_53547_MOESM4_ESM.xlsx]

## Sheet: Figure 1B
Replicate	Sample	Number of ASC aggregates
R1	no stimulation lysates	68
R1	3.75 min Nig lysates	73.4167
R1	7.5 min Nig lysates	91
R1	15 min Nig lysates	25.5833
R1	30 min Nig lysates	155.417
R1	60 min Nig lysates	114
R2	no stimulation lysates	39.5
R2	3.75 min Nig lysates	119
R2	7.5 min Nig lysates	164.25
R2	15 min Nig lysates	82.9167
R2	30 min Nig lysates	179.25
R2	60 min Nig lysates	106.833
R3	no stimulation lysates	45.5833
R3	3.75 min Nig lysates	69
R3	7.5 min Nig lysates	98.0833
R3	15 min Nig lysates	70
R3	30 min Nig lysates	123.833
R3	60 min Nig lysates	65.9167
R1	no capture 7.5 min Nig lysates	45.5
R2	no capture 7.5 min Nig lysates	13.5
R3	no capture 7.5 min Nig lysates	31.75
R1	detection CTRL 7.5 min Nig lysates	0.166667
R2	detection CTRL 7.5 min Nig lysates	5.83333
R1	no stimulation media	10.4167
R1	3.75 min Nig media	17.3333
R1	7.5 min Nig media	18
R1	15 min Nig media	51.0833
R1	30 min Nig media	83.0833
R1	60 min Nig media	30.5455
R2	no stimulation media	6.5
R2	3.75 min Nig media	16.4167
R2	7.5 min Nig media	15.4167
R2	15 min Nig media	59.8
R2	30 min Nig media	53.4167
R2	60 min Nig media	55.8333
R3	no stimulation media	24.3333
R3	3.75 min Nig media	27.8889
R3	7.5 min Nig media	41.1667
R3	15 min Nig media	38.5
R3	30 min Nig media	61.3636
R3	60 min Nig media	45.1667
R1	PBS	13.8333
R2	PBS	4
R3	PBS	22.0833
R1	detection CTRL 15 min Nig media	0.5
R2	detection CTRL 15 min Nig media	3.25
R3	detection CTRL 15 min Nig media	8.75
R1	no capture 15 min Nig media	4.16667
R2	no capture 15 min Nig media	2.75
R3	no capture 15 min Nig media	26.5833

## Sheet: Figure 1C
Biological Replicate	ID	Fraction_Area >=0.03
R1	no stimulation lysates	9.2081
R1	3.75 min Nig lysates	27.8311
R1	7.5 min Nig lysates	29.9465
R1	15 min Nig lysates	15.3465
R1	30 min Nig lysates	27.2926
R1	60 min Nig lysates	65.814
R1	no stimulation media	10.8696
R1	3.75 min Nig media	9.87654
R1	7.5 min Nig media	28.3333
R1	15 min Nig media	13.8889
R1	30 min Nig media	27.2727
R1	60 min Nig media	27.5862
R2	no stimulation lysates	9.144
R2	3.75 min Nig lysates	28.6359
R2	7.5 min Nig lysates	26.0051
R2	15 min Nig lysates	15.3685
R2	30 min Nig lysates	30.7008
R2	60 min Nig lysates	41.2505
R2	no stimulation media	3.125
R2	3.75 min Nig media	14.5772
R2	7.5 min Nig media	16.1473
R2	15 min Nig media	17.3458
R2	30 min Nig media	19.287
R2	60 min Nig media	23.9121
R3	no stimulation lysates	8.13196
R3	3.75 min Nig lysates	33.3125
R3	7.5 min Nig lysates	31.6484
R3	15 min Nig lysates	14.3709
R3	30 min Nig lysates	39.0754
R3	60 min Nig lysates	54.8576
R3	no stimulation media	13.7931
R3	3.75 min Nig media	19.2219
R3	7.5 min Nig media	19.8732
R3	15 min Nig media	15.9135
R3	30 min Nig media	18.3987
R3	60 min Nig media	19.2838

## Sheet: Figure 1D
Biological Replicate	ID	Fraction_Circularity >=0.9
R1	no stimulation lysates	11.7147
R1	3.75 min Nig lysates	13.2162
R1	7.5 min Nig lysates	12.6999
R1	15 min Nig lysates	15.5597
R1	30 min Nig lysates	8.01093
R1	60 min Nig lysates	6.35242
R1	no stimulation media	10.8696
R1	3.75 min Nig media	17.3205
R1	7.5 min Nig media	17.5071
R1	15 min Nig media	20.1055
R1	30 min Nig media	19.9292
R1	60 min Nig media	15.3257
R2	no stimulation lysates	10.8696
R2	3.75 min Nig lysates	13.9747
R2	7.5 min Nig lysates	14.1475
R2	15 min Nig lysates	20.6472
R2	30 min Nig lysates	11.1697
R2	60 min Nig lysates	14.932
R2	no stimulation media	18.75
R2	3.75 min Nig media	17.1183
R2	7.5 min Nig media	26.4751
R2	15 min Nig media	15.6133
R2	30 min Nig media	14.8613
R2	60 min Nig media	15.3085
R3	no stimulation lysates	11.7147
R3	3.75 min Nig lysates	13.2162
R3	7.5 min Nig lysates	12.6999
R3	15 min Nig lysates	15.5597
R3	30 min Nig lysates	8.01093
R3	60 min Nig lysates	6.35242
R3	no stimulation media	17.2414
R3	3.75 min Nig media	16.4661
R3	7.5 min Nig media	15.8754
R3	15 min Nig media	17.5032
R3	30 min Nig media	19.5813
R3	60 min Nig media	20.8177

## Sheet: Figure 2A
Sample	ASC Aggregates
PD serum	79.5263
PD serum	89.4737
PD serum	92.3158
PD serum	56.4211
PD serum	77.7368
PD serum	84.7368
PD serum	172.421
PD serum	80.5789
PD serum	72.5789
PD serum	50.1579
HC serum	64.75
HC serum	40.9474
HC serum	37.0526
HC serum	101.211
HC serum	62.55
HC serum	49.35
HC serum	62.3333
HC serum	44.8421
HC serum	41.7895
HC serum	67.4211

## Sheet: Figure 2B
Sample	ASC Aggregates
PD serum	130.104
PD serum	123.75
PD serum	71.1875
PD serum	105.062
PD serum	137.5
PD serum	88.5625
PD serum	93.875
PD serum	89.625
HC serum	67.6875
HC serum	64.875
HC serum	67
HC serum	62.375
HC serum	53.1875

## Sheet: Figure 2D
Sample	ASC Aggregates
HC serum	21.14
HC serum	25.5
HC serum	19.69
HC serum	47.38
HC serum	30.38
HC serum	25.31
HC serum	16.31
HC serum	47
HC serum	33.56
HC serum	151.562
HC serum	40.1389
HC serum	28.3333
HC serum	41.0278
HC serum	43.2778
HC serum	40.3889
HC serum	40.3333
HC serum	48.25
HC serum	11.7778
HC serum	28.7222
HC serum	40.4444
HC serum	26.0833
HC serum	50
HC serum	53.4167
HC serum	35.4722
HC serum	15.1111
HC serum	44.0833
HC serum	16.75
HC serum	71.6667
HC serum	20.5833
HC serum	22.0556
Early AD serum	35.5
Early AD serum	71.6389
Early AD serum	16.9722
Early AD serum	32.3056
Early AD serum	12.8333
Early AD serum	57.9444
Early AD serum	509.576
Early AD serum	26.6667
Early AD serum	227.333
Early AD serum	34.6111
Early AD serum	23.3939
Early AD serum	71.1288
Early AD serum	7.09091
Early AD serum	220.444
Early AD serum	23.9444
Early AD serum	175.417
Early AD serum	175.194
Early AD serum	46.4444
Early AD serum	43.1944
Early AD serum	62.0833
AD dementia serum	64.5625
AD dementia serum	98.8125
AD dementia serum	51.25
AD dementia serum	101.688
AD dementia serum	51.625
AD dementia serum	43.625
AD dementia serum	36.75
AD dementia serum	77.8125
AD dementia serum	23.625
AD dementia serum	34.6875
AD dementia serum	180.083
AD dementia serum	445.083
AD dementia serum	336.583
AD dementia serum	224.417
AD dementia serum	332.25
AD dementia serum	192.917
AD dementia serum	274.917
AD dementia serum	315.25
AD dementia serum	266.167
AD dementia serum	120

## Sheet: Figure 2F
Sample	ASC Aggregates
Early AD CSF	106.24
Early AD CSF	54.3542
Early AD CSF	64.9062
Early AD CSF	58.375
Early AD CSF	59.3438
Early AD CSF	80.7604
Early AD CSF	163.417
Early AD CSF	69.7604
Early AD CSF	92.4583
Early AD CSF	59.0208
Early AD CSF	66.5312
Early AD CSF	44.1979
Early AD CSF	55.7812
Early AD CSF	90.9688
Early AD CSF	71.3958
Early AD CSF	106.969
Early AD CSF	87.2917
Early AD CSF	108.656
Early AD CSF	75.5208
Early AD CSF	128.833
HC CSF	46.8958
HC CSF	61.9688
HC CSF	82.75
HC CSF	41.7917
HC CSF	67.9479
HC CSF	50.8854
HC CSF	48.0417
HC CSF	67.4688
HC CSF	79.125
HC CSF	57.1771
HC CSF	75.4583
HC CSF	53.5208
HC CSF	33.8333
HC CSF	50.8438
HC CSF	54.9688
HC CSF	45.875
HC CSF	61.1146
HC CSF	51.5625
HC CSF	57.6875
HC CSF	61.5312

## Sheet: Figure 2G
Sample	ASC Aggregates
PD CSF	52.75
PD CSF	40.625
PD CSF	41.625
PD CSF	40.75
PD CSF	41.6875
PD CSF	50.8125
HC CSF	29.1875
HC CSF	40.5
HC CSF	39.125
HC CSF	27.75
HC CSF	27.6875
HC CSF	31.8125

## Sheet: Figure 2J
Sample	ASC Aggregates
PD serum	130
PD serum	116
PD serum	173
no capture PD serum	2.9
no capture PD serum	14.7
no capture PD serum	20.6
det IgG CTRL PD serum	5.2
det IgG CTRL PD serum	6.8
det IgG CTRL PD serum	4.9

## Sheet: Figure 2H
Sample	ASC Aggregates
HC soaked brain (amygdala)	336.781
HC soaked brain (amygdala)	145.969
HC soaked brain (amygdala)	174.2
HC soaked brain (amygdala)	141.819
HC soaked brain (amygdala)	235.238
PD soaked brain (amygdala)	183.421
PD soaked brain (amygdala)	157.997
PD soaked brain (amygdala)	413.619
PD soaked brain (amygdala)	100.947
PD soaked brain (amygdala)	68.4917
PD soaked brain (amygdala)	67.4625
PD soaked brain (amygdala)	318.596
PD soaked brain (amygdala)	460.892
PD soaked brain (amygdala)	123.031
no capture PD soaked brain (amygdala)	21.1
no capture PD soaked brain (amygdala)	2.1
no capture PD soaked brain (amygdala)	1.6

[truncated: 53 more sheets: Figure 2I, Figure 2JK, Figure 3A, Figure 3B, Figure 3E, Figure 3F, Figure 3H, Figure 3I, Figure 4A, Figure 4E, Figure 4G, Figure 5A, Figure 5D, Figure 5G, Figure 5I, Figure 6A, Figure 6D, Figure 6G, Figure 6I, Figure 7A …]
